# Supplementary material for: Intestinal metabolomics in premature infants with late-onset sepsis
Source: Sci Rep. 2024 Feb 26;14:4659. doi: 10.1038/s41598-024-55398-7 (PMC10897474; doi:10.1038/s41598-024-55398-7)
Supplement: Supplementary file 1 — Supplementary Information 1. [file 41598_2024_55398_MOESM1_ESM.csv]

Compound.ID	ratio	t.test_p.value	VIP	HMDB.ID	KEGG.ID	Formula	Adducts	Score	Fragmentation.Score	Mass.Error..ppm.	Isotope.Similarity	Name	Family	Class	Sub.class	m.z	Neutral.mass..Da.	Retention.time..min.	Charge	Pathway	label
0.59_383.1068m/z	0.306313825	0.039341791	2.221483481	HMDB0128918	null	C19H20O7	M+Na	41.8	28.9	-9.213388534	89.98426343	1-hydroxy-2-{9-hydroxy-2-oxo-2H,8H,9H-furo[2,3-h]chromen-8-yl}propan-2-yl 3-methylbut-2-enoate	Phenylpropanoids and polyketides	Coumarins and derivatives	Furanocoumarins	383.1068057	NA	0.5917	1	NA	down
0.62_377.0848m/z	0.298786501	0.002913803	3.215341673	C06869	C06869	C17H18N2O6S	M-H	40.4	24.2	9.359438206	88.25374207	Carbenicillin;	Organic acids and derivatives	Carboxylic acids and derivatives	Amino acids, peptides, and analogues	377.0848196	NA	0.619933333	1	NULL	down
0.64_365.1048m/z	0.272437438	0.037023997	2.111784803	LMPK12060036	null	C21H18O7	M+H-H2O	39	6.33	7.523690377	96.94224056	Neobanone	Polyketides [PK]	Flavonoids [PK12]	Rotenoid flavonoids [PK1206]	365.1048395	NA	0.635016667	1	NA	down
0.68_341.1081m/z	0.46119647	0.045698274	2.020703973	HMDB0041518	null	C19H18N2O2	M+Cl	38.4	7.24	6.242720991	92.06891978	Nb-p-Coumaroyltryptamine	Phenylpropanoids and polyketides	Cinnamic acids and derivatives	Hydroxycinnamic acids and derivatives	341.1081403	NA	0.677083333	1	NA	down
0.68_360.1494m/z	0.391397607	0.023818077	1.976406054	HMDB0060903	null	C21H25ClFNO2	M+H-H2O	32.8	0.567	-8.230795857	72.63389972	Reduced haloperidol	Organoheterocyclic compounds	Piperidines	Phenylpiperidines	360.1493924	NA	0.678733333	1	NA	down
0.69_487.1651m/z	0.494768466	0.019007122	2.002204742	HMDB0006599	null	C18H32O16	M+H-H2O	40.7	27.1	-1.376938029	78.25614019	3-Galactosyllactose	Organic oxygen compounds	Organooxygen compounds	Carbohydrates and carbohydrate conjugates	487.1650525	NA	0.6933	1	NA	down
0.69_503.1611m/z	0.44769832	0.043062078	2.25928653	HMDB0041222	null	C17H30O14	M+FA-H	39.7	5.2	-1.467340685	95.02492065	a-L-Fucopyranosyl-(1->2)-b-D-galactopyranosyl-(1->2)-D-xylose	Organic oxygen compounds	Organooxygen compounds	Carbohydrates and carbohydrate conjugates	503.1610862	NA	0.691416667	1	NA	down
1.53_130.9978m/z	0.183344028	0.037957058	3.016242214	C00036	C00036	C4H4O5	M-H	39.1	4.9	-5.979750576	97.41040016	Oxaloacetate; Oxalacetic acid; Oxaloacetic acid; 2-Oxobutanedioic acid; 2-Oxosuccinic acid; keto-Oxaloacetate;	Organic acids and derivatives	Keto acids and derivatives	Short-chain keto acids and derivatives	130.9978074	NA	1.533666667	1	map00010 Glycolysis / Gluconeogenesis; map00020 Citrate cycle (TCA cycle); map00250 Alanine, aspartate and glutamate metabolism; map00362 Benzoate degradation; map00620 Pyruvate metabolism; map00630 Glyoxylate and dicarboxylate metabolism; map00680 Methane metabolism; map00710 Carbon fixation in photosynthetic organisms; map00720 Carbon fixation pathways in prokaryotes; map01060 Biosynthesis of p…	down
1.71_415.1458m/z	0.183349491	0.003497901	3.443118392	HMDB0032197	null	C14H26O11	M+FA-H	42.7	23	0.136949268	90.80619481	Cellulose	Organooxygen compounds	Carbohydrates and carbohydrate conjugates	Glycosyl compounds	415.1457652	NA	1.7051	1	NA	down
1.73_417.1610m/z	0.141265759	0.006164417	3.086513093	HMDB0003933	null	C17H26N6O4	M+K	35.8	0.746	-9.862689337	88.80391653	Pentosidine	Organic acids and derivatives	Carboxylic acids and derivatives	Amino acids, peptides, and analogues	417.1609813	NA	1.73355	1	NA	down
11.68_740.5655m/z	1.736366312	0.003086258	2.142207041	HMDB0113925	null	C42H80NO8P	M+H-H2O	42.8	28.5	8.788596763	95.18827575	PE-NMe2(15:0/20:2(11Z,14Z))	Lipids and lipid-like molecules	Glycerophospholipids	Glycerophosphoethanolamines	740.5655248	NA	11.6798	1	NA	up
12.94_840.6525m/z	1.816215293	0.019769839	1.781754068	LMGP03020067	null	C48H92NO9P	M+H-H2O	44	38	5.641584186	88.37110413	PS(O-20:0/22:2(13Z,16Z))	Glycerophospholipids [GP]	Glycerophosphoserines [GP03]	1-alkyl,2-acylglycerophosphoserines [GP0302]	840.6525204	NA	12.94396667	1	NA	up
2.38_219.0802m/z	0.502573102	0.03694737	2.763842667	HMDB0028693	null	C8H16N2O3S	M-H	39.7	9.42	-3.295097802	92.76282286	Alanyl-Methionine	Organic acids and derivatives	Carboxylic acids and derivatives	Amino acids, peptides, and analogues	219.0801617	NA	2.375166667	1	NA	down
2.71_231.1343m/z	0.160872741	0.01334069	2.581657648	HMDB0033553	null	C9H18N2O2	M+FA-H	38.5	0.159	-4.08370719	97.23668453	3-[(3-Methylbutyl)nitrosoamino]-2-butanone	Organooxygen compounds	Carbonyl compounds	Ketones	231.1342706	NA	2.710333333	1	NA	down
2.77_233.1493m/z	0.314175065	0.007162844	2.405797431	HMDB0000123	C00037	C2H5NO2	M-H	40.5	7.07	-1.229534943	96.72627203	Glycine;Aminoacetic acid;	Organic acids and derivatives	Carboxylic acids and derivatives	Amino acids, peptides, and analogues	87.0313666	NA	5.773983333	1	map00260	down
3.41_395.1133m/z	0.415730092	0.045480588	1.630555879	HMDB0132519	null	C20H20O7	M+Na	37.1	5	8.477595465	89.94999459	5,7-dihydroxy-6-(3-methylbut-2-en-1-yl)-2-(2,4,5-trihydroxyphenyl)-3,4-dihydro-2H-1-benzopyran-4-one	Phenylpropanoids and polyketides	Flavonoids	Flavans	395.1132783	NA	3.411966667	1	NA	down
3.54_827.3874m/z	0.159380294	0.018735151	3.392106098	HMDB0041332	null	C39H64O16	M+K	37.8	0.422	6.05437105	95.31074064	Balagyptin	Lipids and lipid-like molecules	Steroids and steroid derivatives	Steroidal glycosides	827.3873674	NA	3.535616667	1	NA	down
4.06_473.2549m/z	0.26280914	0.009783574	2.394568822	HMDB0037183	null	C22H42O8	M+K	39.4	14.8	8.696423612	91.71374831	Polysorbate 60	Lipids and lipid-like molecules	Fatty Acyls	Fatty acid esters	473.2549031	NA	4.058983333	1	NA	down
4.11_195.0516m/z	4.609780468	0.006697815	2.807437919	HMDB0004308	null	C7H8N4O3	M-H	39.1	6.54	-3.756751501	93.19506085	7,9-Dimethyluric acid	Organoheterocyclic compounds	Imidazopyrimidines	Purines and purine derivatives	195.0516272	NA	4.111683333	1	NA	up
4.44_314.2067m/z	0.66887767	0.010083283	1.679952792	C07416	C07416	C18H29NO2	M+Na	37.9	1.74	-8.091293592	96.5550992	Penbutolol;	Benzenoids	Phenol ethers	null	314.2066935	NA	4.439633333	1	NULL	up
4.50_295.1648m/z	0.654211944	0.023173369	1.589868909	HMDB0041328	null	C15H19NO4	M+NH4	37.8	10.4	-1.726716953	80.49236108	3'-Deaminofusarochromanone	Organoheterocyclic compounds	Benzopyrans	1-benzopyrans	295.1647551	NA	4.498283333	1	NA	down
4.73_700.3501m/z	0.244883521	0.02038312	2.85142853	HMDB0127536	null	C33H50N2O11S	M+NH4	44.7	51.7	3.990341807	76.45218858	6-{[(1R,16S)-5,7-dihydroxy-8,8,10,12,16-pentamethyl-3-[1-(2-methyl-1,3-thiazol-4-yl)prop-1-en-2-yl]-9-oxo-17-oxa-4-azabicyclo[14.1.0]heptadec-4-en-11-yl]oxy}-3,4,5-trihydroxyoxane-2-carboxylic acid	Organic oxygen compounds	Organooxygen compounds	Carbohydrates and carbohydrate conjugates	700.3500796	NA	4.725766667	1	NA	down
5.33_257.0799m/z	1.33482855	0.025461991	1.378424545	HMDB0041710	null	C15H14O4	M-H	36.7	4.09	-7.849553714	88.01790315	cis-4-Hydroxyequol	Phenylpropanoids and polyketides	Isoflavonoids	Isoflavans	257.0799066	NA	5.326683333	1	NA	up
6.02_375.1205m/z	1.425521938	0.034657186	1.272152571	HMDB0036157	null	C17H24O7	M+Cl	36.7	1.11	-3.231456998	86.15701907	15-Deacetylneosolaniol	Lipids and lipid-like molecules	Prenol lipids	Sesquiterpenoids	375.1205052	NA	6.02255	1	NA	up
9.15_253.2534m/z	1.379687973	0.034305234	2.425199918	HMDB0031039	null	C17H34O	M-H	41.4	14.7	-1.151795431	93.88244791	Heptadecanal	Lipids and lipid-like molecules	Fatty Acyls	Fatty aldehydes	253.2533964	NA	9.146866667	1	NA	up
9.35_771.5143m/z	3.890135947	0.022862601	2.79258721	LMGP10010222	null	C41H75O8P	M+FA-H	40.7	20.5	-5.370806867	89.13610793	PA(16:1(9Z)/22:2(13Z,16Z))	Glycerophospholipids [GP]	Glycerophosphates [GP10]	Diacylglycerophosphates [GP1001]	771.5142569	NA	9.35365	1	NA	up
0.52_183.0972m/z	0.377214432	0.017647211	3.456385296	HMDB0014989	null	C6H10N6O	M+H	37.9	8.39	-9.140848522	91.41507087	Dacarbazine	Organic acids and derivatives	Carboxylic acids and derivatives	Carboxylic acid derivatives	183.0972209	NA	0.519216667	1	NA	down
0.52_979.7749m/z	0.381203831	0.004226716	2.610433083	HMDB0010544	null	C65H104O6	M-H	33.1	0	-1.175690638	66.71651215	TG(22:5(7Z,10Z,13Z,16Z,19Z)/18:1(9Z)/22:5(7Z,10Z,13Z,16Z,19Z))	Lipids and lipid-like molecules	Glycerolipids	Triradylcglycerols	979.7748615	NA	0.5193	1	NA	down
0.58_530.1487n	0.481580261	0.008464127	2.728545167	HMDB0012242	null	C26H28Cl2N4O4	M+H, M+NH4	31.6	1.5	-0.101811519	56.82092662	Ketoconazole	Organoheterocyclic compounds	Diazinanes	Piperazines	531.1559833	530.1487068	0.5774	1	NA	down
0.59_601.0969m/z	0.641166367	0.02106491	2.313405681	LMPK12110483	null	C25H26O15	M+Cl	38	2.82	0.621342136	88.06027531	Isoorientin 6''-O-alpha-L-arabinoside	Polyketides [PK]	Flavonoids [PK12]	Flavones and Flavonols [PK1211]	601.0969232	NA	0.591366667	1	NA	down
0.61_411.0611m/z	0.49169096	0.047627822	1.670081238	LMPK12120075	null	C23H16O5	M+K	38.3	0.921	-5.004941412	96.38435505	Lophirone E	Polyketides [PK]	Flavonoids [PK12]	Chalcones and dihydrochalcones [PK1212]	411.0610694	NA	0.605983333	1	NA	down
0.61_603.0896m/z	0.483008947	0.013179424	2.319746118	HMDB0037087	null	C28H24O13	M+Cl	45.9	56.7	-2.608930454	76.10344185	Chrysophanol 8-(6-galloylglucoside)	Benzenoids	Anthracenes	Anthraquinones	603.0896099	NA	0.60565	1	NA	down
0.61_663.2429m/z	0.266358877	0.007351444	3.802677133	HMDB0129736	null	C36H42O13	M-H2O-H	37.2	5.36	-2.671340286	83.94591307	6-{4-[3-(3,7-dimethylocta-2,6-dien-1-yl)-5,7-dihydroxy-6-(4-hydroxy-3-methylbut-2-en-1-yl)-4-oxo-4H-chromen-2-yl]-3-hydroxyphenoxy}-3,4,5-trihydroxyoxane-2-carboxylic acid	Phenylpropanoids and polyketides	Flavonoids	Flavonoid glycosides	663.2428777	NA	0.60565	1	NA	down
0.62_183.0497m/z	0.247910067	0.018642622	2.527160679	C16359	C16359	C6H6N4O3	M+H	35	8.7	-8.367529134	75.70840957	1-Methyluric acid;	Organoheterocyclic compounds	Imidazopyrimidines	Purines and purine derivatives	183.0497432	NA	0.620583333	1	map00232 Caffeine metabolism	down
0.62_398.1010n	0.476489246	0.027965405	1.854030603	HMDB0033623	null	C18H22O8S	M-H2O-H, M-H	40.2	16.3	-6.441965658	92.1237092	Zearalenone 4-sulfate	Phenylpropanoids and polyketides	Macrolides and analogues	Zearalenones	379.083133	398.1009741	0.619933333	1	NA	down
0.64_462.1803m/z	0.416594805	0.013075264	2.268021314	HMDB0060934	null	C21H27N5O5S	M+H	40.5	7.11	-0.622712236	96.35363417	3-cis-Hydroxyglipizide	Benzenoids	Benzene and substituted derivatives	Benzenesulfonamides	462.1802792	NA	0.635016667	1	NA	down
0.64_707.2122m/z	0.308408822	0.019188663	2.19416526	HMDB0030334	null	C33H40O18	M+H-H2O	44.4	44.9	-8.185125282	86.17213333	2-Feruloyl-1-sinapoylgentiobiose	Phenylpropanoids and polyketides	Cinnamic acids and derivatives	Hydroxycinnamic acids and derivatives	707.2122483	NA	0.635016667	1	NA	down
0.65_188.1755m/z	5.063931573	0.025783951	2.839581537	C00612	C00612	C9H21N3O	M+H	40.1	3.07	-1.467493186	99.17395592	N1-Acetylspermidine;	Organic acids and derivatives	Carboximidic acids and derivatives	Carboximidic acids	188.1754641	NA	0.649566667	1	NULL	up
0.68_386.1656m/z	0.324053336	0.044874761	2.297714243	LMFA01090086	null	C19H29BrO2	M+NH4	28.2	0	-8.904719845	51.00835631	Methyl (5E,17E)-18-bromo-octadeca-5,17-diene-15-ynoate	Fatty Acyls [FA]	Fatty Acids and Conjugates [FA01]	Halogenated fatty acids [FA0109]	386.1656397	NA	0.678733333	1	NA	down
0.68_540.1890n	0.475975947	0.035174464	2.259573963	HMDB0037100	null	C25H32O13	M-H2O-H, M-H	38.4	11.3	8.6353691	90.14901654	Orientaloside	Organic oxygen compounds	Organooxygen compounds	Carbohydrates and carbohydrate conjugates	539.1380126	540.1889558	0.677083333	1	NA	down
0.68_680.2689m/z	0.260951417	0.020918729	2.727030667	HMDB0040318	null	C36H38O12	M+NH4	37.9	10.6	-1.957072153	81.07597023	5',5''',8,8''-Tetrahydroxy-3',3''',4',4''',7',7''-hexamethoxy-5,5''-biflavan	Phenylpropanoids and polyketides	Flavonoids	O-methylated flavonoids	680.2688561	NA	0.678733333	1	NA	down
0.69_524.6507m/z	0.576276637	0.030187717	2.052779136	C01792	C01792	C10Cl10O	M+K	19.1	0	8.519344934	4.99306556	Chlordecone; Kepone;	Lipids and lipid-like molecules	Prenol lipids	Monoterpenoids	524.6507374	NA	0.6933	1	NULL	down
0.69_533.1952m/z	0.312084324	0.016749671	2.451256836	HMDB0031135	null	C29H25NO8	M+NH4	39.1	17.1	6.5404419	85.61919531	Neoacrimarine G	Organoheterocyclic compounds	Quinolines and derivatives	Benzoquinolines	533.1952117	NA	0.6933	1	NA	down
0.71_1136.3727m/z	0.320709525	0.019630563	2.929763459	HMDB0029352	null	C43H67N5O28	M+Cl	44.2	32.2	5.464879261	94.90358005	Gazer	Nucleosides, nucleotides, and analogues	Purine nucleosides	null	1136.372677	NA	0.71215	1	NA	down
0.71_641.1957m/z	0.206423185	0.047006355	2.047091314	HMDB0127560	null	C27H42N2O9S2	M+K	46.8	40.2	-1.100574549	94.95237475	[(16R)-5,7,10-trihydroxy-8,8,10,12,16-pentamethyl-3-[1-(2-methyl-1,3-thiazol-4-yl)prop-1-en-2-yl]-9-oxo-17-oxa-4-azabicyclo[14.1.0]heptadec-4-en-11-yl]oxidanesulfonic acid	Organoheterocyclic compounds	Azoles	Thiazoles	641.1956682	NA	0.714116667	1	NA	down
0.89_290.0977m/z	1.820049189	0.006041447	2.033912071	HMDB0028786	null	C14H17N3O3S	M+H-H2O	39.7	20.8	6.336486952	84.91411332	Cysteinyl-Tryptophan	Organic acids and derivatives	Carboxylic acids and derivatives	Amino acids, peptides, and analogues	290.0977201	NA	0.889433333	1	NA	up
0.92_255.1440m/z	0.386354468	0.04951954	1.866920876	HMDB0037180	null	C11H18N4O3	M+H	43	25.9	-4.538265439	94.40683061	(S)-Argpyrimidine	Organic acids and derivatives	Carboxylic acids and derivatives	Amino acids, peptides, and analogues	255.1440135	NA	0.918133333	1	NA	down
0.93_173.0086m/z	0.326107164	0.049447823	2.463293321	HMDB0062706	null	C6H6O6	M-H	42.8	20.7	-3.367272035	97.39935473	Dehydroascorbide(1-)	Organoheterocyclic compounds	Dihydrofurans	Furanones	173.0085755	NA	0.933883333	1	NA	down
1.01_155.0089m/z	0.342590204	0.00624973	2.691442095	C00295	C00295	C5H4N2O4	M-H	40.7	12.6	-6.267400366	97.81207504	Orotate; Orotic acid; Uracil-6-carboxylic acid;	Organoheterocyclic compounds	Diazines	Pyrimidines and pyrimidine derivatives	155.0088524	NA	1.005716667	1	map00240 Pyrimidine metabolism; map01100 Metabolic pathways	down
1.14_337.0766m/z	0.596595213	0.031285221	1.992851516	C19174	C19174	C24H14	M+Cl	37.4	0	-7.927024954	95.71699974	Dibenzo[a,l]pyrene; Dibenzo[def,p]chrysene; 1,2,9,10-Dibenzopyrene;	Benzenoids	Pyrenes	Benzopyrenes	337.0765569	NA	1.1411	1	NULL	down
1.17_568.2711m/z	0.152780645	0.002660028	3.71266252	C12012	C12012	C29H39N5O8	M+H-H2O	35.8	2.15	-9.407161869	87.33450423	Tigecycline; GAR 936; WAY-GAR-936;	Phenylpropanoids and polyketides	Tetracyclines	null	568.2710692	NA	1.168983333	1	NULL	down
1.24_173.0926m/z	0.432314723	0.021453807	2.29931564	C01047	C01047	C7H14N2O3	M-H	41.1	11.8	-3.51196114	97.65448604	N5-Ethyl-L-glutamine; L-Theanine;	Organic acids and derivatives	Carboxylic acids and derivatives	Amino acids, peptides, and analogues	173.0925545	NA	1.241116667	1	NULL	down
1.58_191.0887m/z	0.433742433	0.042325555	3.028895341	LMPK12020000	null	C15H14O	M-H2O-H	35.3	2.07	9.878487314	85.41485004	Flavan skeleton	Polyketides [PK]	Flavonoids [PK12]	Flavans, Flavanols and Leucoanthocyanidins [PK1202]	191.0886995	NA	1.576516667	1	NA	down
1.71_249.0240m/z	3.128854777	0.019413472	2.738214559	HMDB0031665	null	C7H8O7	M+FA-H	38	6.79	-6.152478498	90.29595291	Daucic acid	Organic acids and derivatives	Hydroxy acids and derivatives	Beta hydroxy acids and derivatives	249.0239502	NA	1.7051	1	NA	up
10.09_677.6167m/z	3.470512367	0.004196756	2.583854736	HMDB0006734	null	C47H80O2	M+H	36.1	0.12	-9.468625973	90.92187151	CE(20:2(6Z,9Z))	Lipids and lipid-like molecules	Steroids and steroid derivatives	Steroid esters	677.6167016	NA	10.09483333	1	NA	up
10.78_340.7695m/z	0.319265578	0.019835007	2.719820719	HMDB0040189	null	C3H3Br2IO	M+H	22	0	7.959946972	19.04013229	1,1-Dibromo-3-iodo-2-propanone	Organic oxygen compounds	Organooxygen compounds	Carbonyl compounds	340.7695178	NA	10.78443333	1	NA	down
11.69_439.4146m/z	6.944290391	0.036465158	2.284772291	LMFA01050220	null	C28H56O3	M-H	45.4	32.4	-2.417605534	97.64054661	28-hydroxy-octacosanoic acid	Fatty Acyls [FA]	Fatty Acids and Conjugates [FA01]	Hydroxy fatty acids [FA0105]	439.4146045	NA	11.69353333	1	NA	up
11.96_521.3805m/z	3.785886567	0.00999398	3.354760793	HMDB0001903	C01673	C27H44O3	M-H	36.1	1.53	7.911960721	87.66196697	1alpha,25-Dihydroxycholecalciferol;Calcitriol;(1alpha,3beta,5Z,7E)-9,10-Secocholesta-5,7,10(19)-triene-1,3,25-triol;	Sterol Lipids	Secosteroids	Vitamin D3 and derivatives	416.6365	NA	11.95711667	1	map00100	down
12.45_147.1164m/z	1.433901524	0.010288031	1.614494348	HMDB0061808	null	C11H14	M+H	41.5	19.5	-2.647139296	90.98012162	(3-Methyl-2-butenyl)-benzene	Benzenoids	Benzene and substituted derivatives	null	147.1164401	NA	12.44886667	1	NA	up
3.31_1121.4126m/z	1.90170927	0.029953896	2.794235871	HMDB0039422	null	C48H64N11O18+	M+K	37.7	39	5.869843164	56.1191681	Graecunin D	Organic acids and derivatives	Carboxylic acids and derivatives	Amino acids, peptides, and analogues	1121.412591	NA	3.310533333	1	NA	up
3.31_255.0958n	2.586136468	0.011809008	2.882006342	C03150	C03150	C11H15N2O5+	M-H2O-H, M-H	43.9	35.5	-9.041235581	94.18220874	N-Ribosylnicotinamide;1-(beta-D-Ribofuranosyl)nicotinamide	Organic oxygen compounds	Organooxygen compounds	Carbohydrates and carbohydrate conjugates	254.0696847	255.0957902	3.310866667	1	map00760 Nicotinate and nicotinamide metabolism; map01100 Metabolic pathways; map04212 Longevity regulating pathway - worm	up
3.38_532.2230m/z	0.639268456	0.018822157	2.005989418	HMDB0014757	null	C29H31N7O	M+K	37.7	3.37	1.737763694	86.99543586	Imatinib	Benzenoids	Benzene and substituted derivatives	Anilides	532.2230239	NA	3.382683333	1	NA	down
3.40_332.1455m/z	0.479118825	0.021826357	1.852682065	HMDB0032419	null	C16H27NO2S	M+Cl	38	0	-0.483464497	90.62861554	2-(4-Methyl-5-thiazolyl)ethyl decanoate	Organoheterocyclic compounds	Azoles	Thiazoles	332.1455077	NA	3.398016667	1	NA	down
3.41_444.1363m/z	0.662310348	0.007192085	1.685284239	HMDB0031945	null	C18H25NO7S	M+FA-H	30.4	5.42	7.269789539	54.85385768	Niaziminin A	Organic oxygen compounds	Organooxygen compounds	Carbohydrates and carbohydrate conjugates	444.1362776	NA	3.4123	1	NA	down
3.46_273.1590m/z	0.579536856	0.03576763	1.565693078	HMDB0015453	null	C16H22N2O3	M+H-H2O	41.2	21.2	-2.71787917	87.98288723	Procaterol	Organoheterocyclic compounds	Quinolines and derivatives	Quinolones and derivatives	273.1589657	NA	3.462316667	1	NA	down
3.49_393.0564m/z	0.717186126	0.046580986	1.381695772	HMDB0133921	null	C19H18O5S	M+Cl	32.3	0	-1.440202491	63.14962947	{[(6E)-3-oxo-1,7-diphenylhepta-4,6-dien-1-yl]oxy}sulfonic acid	Phenylpropanoids and polyketides	Diarylheptanoids	Linear diarylheptanoids	393.0563803	NA	3.490166667	1	NA	down
3.52_372.1563m/z	0.657337904	0.033175631	1.549815666	HMDB0032383	null	C18H21N3O3	M+FA-H	34.1	1.38	-0.570083452	69.95258752	N1-(2-Methoxy-4-methylbenzyl)-n2-(2-(pyridin-2-yl) ethyl)oxalamide	Organic acids and derivatives	Carboxylic acids and derivatives	Amino acids, peptides, and analogues	372.1563079	NA	3.518733333	1	NA	down
3.55_472.2034m/z	0.291453656	0.003297229	2.586470909	C01937	C01937	C20H22N8O5	M+NH4	39.7	19.8	-3.870046252	83.11128099	Methotrexate;	Organic acids and derivatives	Carboxylic acids and derivatives	Amino acids, peptides, and analogues	472.2033837	NA	3.550466667	1	map04976 Bile secretion	down
3.57_334.1411m/z	0.177086142	0.012661512	2.431321137	HMDB0029160	null	C16H19N3O5	M+H	41.8	22.9	4.009690873	91.03987886	gamma-Glutamyltryptophan;L-gamma-Glutamyl-L-tryptophan	Organic acids and derivatives	Carboxylic acids and derivatives	Amino acids, peptides, and analogues	334.1410829	NA	3.565216667	1	NA	down
3.59_401.2023m/z	0.335797528	0.003614969	2.548847075	C07397	C07397	C21H25N3O2S	M+NH4	36.5	0.404	4.434617752	87.09661092	Quetiapine; 2-[2-(4-Dibenzo[b,f][1,4]thiazepin-11-yl-1-piperazinyl)ethoxy]ethanol;	Organoheterocyclic compounds	Benzothiazepines	Dibenzothiazepines	401.2022728	NA	3.594683333	1	NULL	down
3.67_500.2359m/z	0.46530696	0.009422747	2.087928095	HMDB0015499	null	C26H29F2N7	M+Na	35.1	0	2.948507417	78.97478856	Almitrine	Benzenoids	Benzene and substituted derivatives	Diphenylmethanes	500.2358782	NA	3.668183333	1	NA	down
3.73_290.1170m/z	0.405834544	0.02843218	2.249693048	HMDB0029050	null	C14H17N3O4	M-H	41.2	17.4	8.215907387	97.76231561	Seryltryptophan	Organic acids and derivatives	Carboxylic acids and derivatives	Amino acids, peptides, and analogues	290.1170214	NA	3.733766667	1	NA	down
3.73_361.1309n	0.784600593	0.043551946	1.109234839	C18486	C18486	C17H19N3O6	M+NH4, M+K	30.7	0.922	9.834475567	63.26096126	Pyriminobac-methyl;	Organic oxygen compounds	Organooxygen compounds	Ethers	400.1473536	361.1309368	3.72755	1	NULL	down
3.76_388.1970m/z	0.041661995	0.004470469	3.511123748	HMDB0014490	null	C19H27N5O4	M-H	38.7	1.17	-5.110867357	98.40069391	Alfuzosin	Organoheterocyclic compounds	Diazanaphthalenes	Benzodiazines	388.1970388	NA	3.76235	1	NA	down
3.80_171.1124m/z	0.305617854	0.001294396	3.036660192	C16666	C16666	C8H11NO2	M+NH4	41.9	13.6	-2.440584201	98.94947667	Vanillylamine;	Benzenoids	Phenols	Methoxyphenols	171.1124305	NA	3.801716667	1	map00360 Phenylalanine metabolism; map01063 Biosynthesis of alkaloids derived from shikimate pathway; map01100 Metabolic pathways; map01110 Biosynthesis of secondary metabolites	down
3.83_339.1302m/z	0.559130309	0.049252063	1.865088101	HMDB0031693	null	C12H22O8	M+FA-H	42.1	18.4	1.891339484	94.20267072	Ethyl (S)-3-hydroxybutyrate glucoside	Lipids and lipid-like molecules	Fatty Acyls	Fatty acyl glycosides	339.1302268	NA	3.825933333	1	NA	down
3.84_326.1419m/z	0.480250684	0.001406987	2.382725889	HMDB0032020	null	C9H13NO2	M+H	37.1	8.29	9.249087892	87.16034	N-methyldopamine;4-(b-Methylaminoethyl)catechol;Deoxyepinephrine	Organic compounds	Phenols	Benzenediols	203.0946287	NA	3.837316667	1	NA	down
3.87_581.1677m/z	0.63556233	0.012544706	1.56627759	HMDB0034347	null	C28H30O12	M+Na	36.6	0	8.516900332	92.55949927	Physalin K	Lipids and lipid-like molecules	Steroids and steroid derivatives	Physalins and derivatives	581.167701	NA	3.86655	1	NA	down
4.00_312.1525m/z	0.569606417	0.047407468	1.496957349	HMDB0029106	null	C14H18N2O5	M+NH4	40.4	15.5	-9.811018062	97.32803137	Tyrosyl-Hydroxyproline	Organic acids and derivatives	Carboxylic acids and derivatives	Amino acids, peptides, and analogues	312.1525116	NA	3.9995	1	NA	down
4.00_533.2218m/z	0.733536347	0.033974432	1.298910062	HMDB0240214	null	C29H27F3N6O	M+H	29.4	0	-9.948149966	58.01452608	Ponatinib	Benzenoids	Benzene and substituted derivatives	Anilides	533.221826	NA	3.9995	1	NA	down
4.08_304.1314m/z	0.236063636	0.015440569	2.976215389	LMFA01120009	null	C14H23NO4	M+Cl	39.8	7.77	-2.550363619	94.10535628	Tetranor-8-NO2-CLA	Fatty Acyls [FA]	Fatty Acids and Conjugates [FA01]	Nitro fatty acids [FA0112]	304.1314231	NA	4.0831	1	NA	down
4.13_276.1803m/z	0.478065671	0.037743178	1.872525382	LMFA00000002	null	C13H25NO5	M+H	39.3	3.92	-1.029671834	93.8249215	Serratamic acid	Fatty Acyls [FA]	Other Fatty Acyls [FA00]	null	276.180266	NA	4.13335	1	NA	down
4.15_157.0632m/z	0.751542026	0.044074418	1.147310296	C14090	C14090	C11H8O	M+H	35.2	12.9	-9.948488427	73.78677285	1-Naphthaldehyde; 1-Formylnaphthalene;	Benzenoids	Naphthalenes	null	157.0632388	NA	4.14815	1	map00626 Naphthalene degradation; map01120 Microbial metabolism in diverse environments; map01220 Degradation of aromatic compounds	down
4.26_805.3202m/z	0.659963111	0.028187279	1.58108159	HMDB0035942	null	C35H49NO19	M+NH4	44	42.4	-4.507747576	82.75583179	Phyllanthusol A	Organic oxygen compounds	Organooxygen compounds	Carbohydrates and carbohydrate conjugates	805.320155	NA	4.25985	1	NA	down
4.28_737.2705m/z	0.657568098	0.018897636	1.466083754	HMDB0127587	null	C33H50N2O12S	M+K	41	34	-1.528416154	73.03262989	3,4,5-trihydroxy-6-{[(16S)-5,7,11-trihydroxy-8,8,10,12-tetramethyl-3-[1-(2-methyl-1,3-thiazol-4-yl)prop-1-en-2-yl]-9-oxo-17-oxa-4-azabicyclo[14.1.0]heptadec-4-en-16-yl]methoxy}oxane-2-carboxylic acid	Organic oxygen compounds	Organooxygen compounds	Carbohydrates and carbohydrate conjugates	737.2705368	NA	4.275766667	1	NA	down
4.32_330.2026m/z	0.081698387	0.022111173	2.873545364	HMDB0014924	null	C15H29N3O5	M-H	39.2	0.781	-2.628658461	98.45495443	Marimastat	Organic oxygen compounds	Organooxygen compounds	Alcohols and polyols	330.202574	NA	4.31825	1	NA	down
4.32_711.3300m/z	0.124449383	0.020821335	3.320138626	HMDB0041093	null	C33H56O14	M+Cl	40.9	18.1	-9.460609997	96.56327759	Gingerglycolipid A	Lipids and lipid-like molecules	Glycerolipids	Glycosylglycerols	711.3300089	NA	4.31825	1	NA	down
4.34_369.1558m/z	0.724064681	0.02635986	1.334477205	HMDB0040895	null	C18H24O8	M+H	35.8	17	3.921482818	66.71298666	Methyl (R)-9-hydroxy-10-undecene-5,7-diynoate glucoside	Lipids and lipid-like molecules	Fatty Acyls	Fatty acyl glycosides	369.1558378	NA	4.335583333	1	NA	down
4.35_259.0752m/z	0.488975873	0.026513239	1.684845359	HMDB0030703	null	C12H16O4	M+Cl	39.3	4.29	4.245884607	97.20255917	Dhelwangin	Organic oxygen compounds	Organooxygen compounds	Carbonyl compounds	259.0752118	NA	4.346816667	1	NA	down
4.39_281.1007m/z	1.747429752	0.03195731	2.11523268	HMDB0010350	null	C14H18O7	M+H-H2O	39.1	3.43	-4.259175413	97.00455534	2-Phenylethanol glucuronide	Organic oxygen compounds	Organooxygen compounds	Carbohydrates and carbohydrate conjugates	281.100695	NA	4.39485	1	NA	up
4.39_360.1773m/z	0.43781531	0.029561722	1.978816345	C19691	C19691	C18H31NO2S	M+Cl	38.3	0.0853	0.922817215	92.67550072	Farnesylcysteine; S-(2E,6E)-Farnesyl-L-cysteine; S-trans-trans-Farnesylcysteine;	Lipids and lipid-like molecules	Prenol lipids	Sesquiterpenoids	360.1772516	NA	4.389683333	1	map00900 Terpenoid backbone biosynthesis; map01130 Biosynthesis of antibiotics	down
4.42_342.1680m/z	0.449972278	0.002686152	3.156599042	HMDB0033266	null	C20H25NO4	M-H	38.4	8.17	-8.889725669	93.52865478	Gossyrubilone	Lipids and lipid-like molecules	Prenol lipids	Sesquiterpenoids	342.1680311	NA	4.41825	1	NA	down
4.45_673.3882m/z	0.171970844	0.029357214	3.055769902	HMDB0041040	null	C36H58O10	M+Na	39.9	13.1	-6.157434759	93.43747237	Lucyoside N	Lipids and lipid-like molecules	Prenol lipids	Terpene glycosides	673.3882139	NA	4.4544	1	NA	down
4.61_269.0593m/z	1.429694369	0.04938116	1.534859506	HMDB0240217	null	C11H14N2O4S	M-H	37.5	13.6	-3.194206837	77.69722305	3-(Cystein-S-yl)acetaminophen	Organic acids and derivatives	Carboxylic acids and derivatives	Amino acids, peptides, and analogues	269.0592889	NA	4.612066667	1	NA	up
4.68_506.1407m/z	0.422634091	0.016162989	2.084514215	HMDB0133654	null	C20H29N3O8S	M+Cl	36.8	10.2	7.92334635	82.74437364	2-amino-4-({1-[(carboxymethyl)-C-hydroxycarbonimidoyl]-2-[(2,3-dihydroxy-2-methyl-1-phenylpropyl)sulfanyl]ethyl}-C-hydroxycarbonimidoyl)butanoic acid	Organic acids and derivatives	Carboxylic acids and derivatives	Amino acids, peptides, and analogues	506.1406704	NA	4.6835	1	NA	down
4.74_413.1512m/z	0.391603147	0.001688676	2.536074952	LMPK12120014	null	C25H26O3	M+K	39	0.0502	-0.356573779	95.33128024	Spinochalcone C	Polyketides [PK]	Flavonoids [PK12]	Chalcones and dihydrochalcones [PK1212]	413.1512193	NA	4.74115	1	NA	down
4.77_183.0332m/z	0.648175996	0.042905144	1.409551018	HMDB0032825	null	C6H14S3	M+H	33.5	0	0.948172102	68.82845051	Dipropyl trisulfide	Organosulfur compounds	Organic trisulfides	null	183.0332125	NA	4.770666667	1	NA	down
4.79_312.1343m/z	0.45710048	0.012979302	1.99630188	HMDB0030433	null	C17H23NO2	M+K	35.4	0	-6.328831667	83.96175908	Linalyl anthranilate	Lipids and lipid-like molecules	Prenol lipids	Monoterpenoids	312.1343082	NA	4.785833333	1	NA	down
4.83_488.2008m/z	0.554967689	0.029214908	1.722953794	HMDB0061104	null	C20H22N8O6	M+NH4	39.1	4.28	1.511197954	93.25842503	7-hydroxymethotrexate	Organoheterocyclic compounds	Pteridines and derivatives	Pterins and derivatives	488.2007665	NA	4.830516667	1	NA	down
4.96_798.1643m/z	0.462777454	0.034795266	2.515634029	HMDB0126623	null	C31H35N3O17S	M+FA-H	36.5	0.217	-3.448816861	86.25948649	2-amino-4-({1-[(carboxymethyl)-C-hydroxycarbonimidoyl]-2-({2-hydroxy-5-[(2E)-3-(4-hydroxyphenyl)prop-2-enoyl]-3,6-dioxo-4-{[3,4,5-trihydroxy-6-(hydroxymethyl)oxan-2-yl]oxy}cyclohexa-1,4-dien-1-yl}sulfanyl)ethyl}-C-hydroxycarbonimidoyl)butanoic acid	Organic acids and derivatives	Carboxylic acids and derivatives	Amino acids, peptides, and analogues	798.164323	NA	4.961383333	1	NA	down
5.05_643.2891m/z	0.500282312	0.024075178	2.714897693	LMGP06050012	null	C31H49O12P	M-H	38.9	3.7	0.378475517	91.22685911	PI(22:6(4Z,7Z,10Z,13Z,16Z,19Z)/0:0)	Glycerophospholipids [GP]	Glycerophosphoinositols [GP06]	Monoacylglycerophosphoinositols [GP0605]	643.2891311	NA	5.047383333	1	NA	down
5.14_957.4503m/z	0.516205871	0.028081742	3.060173889	HMDB0030040	null	C45H74O19	M+K	39.9	41	5.140662898	64.49867617	Melongoside O	Lipids and lipid-like molecules	Steroids and steroid derivatives	Steroidal glycosides	957.4503098	NA	5.13525	1	NA	down
5.26_690.1906m/z	1.427006116	0.034883733	1.737260019	HMDB0129113	null	C29H37N3O13S	M+Na	36.2	2.92	-4.99310445	83.87286129	2-amino-4-({1-[(carboxymethyl)-C-hydroxycarbonimidoyl]-2-[(4-{[8-(1,2-dihydroxypropan-2-yl)-2-oxo-2H,8H,9H-furo[2,3-h]chromen-9-yl]oxy}-3-methyl-4-oxobutan-2-yl)sulfanyl]ethyl}-C-hydroxycarbonimidoyl)butanoic acid	Organic acids and derivatives	Carboxylic acids and derivatives	Amino acids, peptides, and analogues	690.1905985	NA	5.25985	1	NA	up
5.34_497.3038m/z	3.44206412	0.030543163	1.929983189	LMST03020510	null	C32H42O3	M+Na	41.5	20.6	2.494565895	89.84741231	1alpha-hydroxy-23-[3-(1-hydroxy-1-methylethyl)phenyl]-22,22,23,23-tetradehydro-24,25,26,27-tetranorvitamin D3 / 1alpha-hydroxy-23-[3-(1-hydroxy-1-methylethyl)phenyl]-22,22,23,23-tetradehydro-24,25,26,27-tetranorcholecalciferol	Sterol Lipids [ST]	Secosteroids [ST03]	Vitamin D3 and derivatives [ST0302]	497.3037991	NA	5.337866667	1	NA	up
5.37_356.0605m/z	2.286415814	0.039216181	2.069844897	C05252	C05252	C9H15N5O8	M+Cl	35.8	0.593	-2.980013185	82.02971494	2-Amino-4-oxo-4-alpha-hydroxy-6-(erythro-1',2',3'-Tri-hydroxypropyl)-5,6,7,8-tetrahydroxypterin;	Organoheterocyclic compounds	Pteridines and derivatives	Pterins and derivatives	356.0605069	NA	5.37045	1	NULL	up
5.50_311.1075m/z	1.839947989	0.011859996	1.793761278	HMDB0030764	null	C16H20O4	M+Cl	35.8	10.9	7.122799225	76.03591057	Acetylpterosin C	Benzenoids	Indanes	Indanones	311.1075273	NA	5.501366667	1	NA	up
5.64_486.2174m/z	1.743942885	0.027294835	1.603291703	HMDB0062552	null	C20H33N5O9	M-H	45.2	38.4	-6.515665369	95.20991732	Ac-Ser-Asp-Lys-Pro-OH	Organic acids and derivatives	Carboxylic acids and derivatives	Amino acids, peptides, and analogues	486.2173766	NA	5.639866667	1	NA	up
5.68_921.5015m/z	0.235309917	0.040597494	2.900141737	HMDB0039485	null	C45H76O19	M+H	34.1	2.17	-4.220118874	73.07918285	Trigofoenoside B	Lipids and lipid-like molecules	Steroids and steroid derivatives	Steroidal glycosides	921.501472	NA	5.682733333	1	NA	down
5.78_283.0535m/z	1.532686602	0.033492827	2.166465741	C18261	C18261	C17H12O2	M+Cl	37.4	0	1.581562865	88.93603824	1-Hydroxy-6-methoxypyrene; 6-Methoxy-1-pyrenol;	Benzenoids	Pyrenes	null	283.0535233	NA	5.7842	1	map00624 Polycyclic aromatic hydrocarbon degradation; map01120 Microbial metabolism in diverse environments	up
5.88_213.1962m/z	2.086903908	0.038351146	2.76138308	HMDB0060703	null	C12H21NO	M+NH4	40	2.88	0.488752017	97.72550216	1-Amino-3-hydroxymethyl-5-methyl-adamantane	Organic oxygen compounds	Organooxygen compounds	Alcohols and polyols	213.1962352	NA	5.883966667	1	NA	up
6.15_331.1264m/z	1.597409051	0.003157694	1.836229889	HMDB0039534	null	C17H25ClO2	M+Cl	32	15	9.242896818	55.41465981	Panaxydol chlorohydrin	Organohalogen compounds	Halohydrins	Chlorohydrins	331.1264464	NA	6.151966667	1	NA	up
6.45_328.1279m/z	1.320566814	0.017792107	1.34247658	HMDB0028799	null	C11H17N5O4	M+FA-H	25.7	4.97	5.895739163	30.3783966	Glutaminylhistidine	Organic acids and derivatives	Carboxylic acids and derivatives	Amino acids, peptides, and analogues	328.1279262	NA	6.445916667	1	NA	up
6.89_278.1390m/z	13.60324108	0.022405171	2.510404148	C07196	C07196	C14H19NO2	M+FA-H	38.1	9.54	-3.47027306	85.10848348	Methylphenidate;	Organic nitrogen compounds	Organonitrogen compounds	Amines	278.1389727	NA	6.88925	1	NULL	up
7.05_611.2274m/z	1.292774257	0.047628053	1.120256108	C05080	C05080	C31H36N2O11	M-H	37.3	0	4.503335899	91.54668384	Novobiocin;	Phenylpropanoids and polyketides	Coumarins and derivatives	Coumarin glycosides	611.2273906	NA	7.054733333	1	map00401 Novobiocin biosynthesis; map01130 Biosynthesis of antibiotics	up
7.16_895.4502m/z	0.243380716	0.016077041	3.084593265	HMDB0033636	null	C43H72O17	M+Cl	36.4	0	4.503109484	87.08085926	Cyclotricuspidoside C	Lipids and lipid-like molecules	Prenol lipids	Terpene glycosides	895.450227	NA	7.155583333	1	NA	down
7.82_751.5829m/z	0.312663743	0.032229081	3.619536002	LMGL03013191	null	C46H80O6	M+Na	39.4	7.13	-2.441292705	92.85101635	TG(12:0/13:0/18:4(6Z,9Z,12Z,15Z))[iso6]	Glycerolipids [GL]	Triradylglycerols [GL03]	Triacylglycerols [GL0301]	751.5829322	NA	7.8159	1	NA	down
8.03_352.2487m/z	3.242893617	0.042432332	3.321210614	C07055	C07055	C23H33N2O+	M-H	33.3	0	-9.430050408	77.04562899	Isopropamide;	Benzenoids	Benzene and substituted derivatives	Diphenylmethanes	352.248681	NA	8.034516667	1	NULL	up
8.82_747.4498m/z	1.463311865	0.037146865	1.573802372	LMGL05010012	null	C45H66O10	M-H2O-H	39.5	7.22	2.658941782	93.63089709	MGDG(18:5(3Z,6Z,9Z,12Z,15Z)/18:5(3Z,6Z,9Z,12Z,15Z))	Glycerolipids [GL]	Glycosyldiradylglycerols [GL05]	Glycosyldiacylglycerols [GL0501]	747.4497952	NA	8.823083333	1	NA	up
8.82_791.4769m/z	1.761065501	0.017045384	1.953150742	LMPR01070184	null	C46H66O8	M+FA-H	41.3	20.6	3.980589764	90.40839305	Myxol glycoside/ (Myxoxanthophyll)	Prenol Lipids [PR]	Isoprenoids [PR01]	C40 isoprenoids (tetraterpenes) [PR0107]	791.4769434	NA	8.823083333	1	NA	up
9.12_705.4248n	2.954177167	0.04042768	1.81152534	HMDB0061026	null	C35H63NO13	M-H2O-H, M+Cl	39.2	24.2	-7.245242935	80.12718785	norerythromycin	Organic oxygen compounds	Organooxygen compounds	Carbohydrates and carbohydrate conjugates	686.4069889	705.4248301	9.1183	1	NA	up
9.15_681.4596m/z	2.407930689	0.027545694	2.390451023	HMDB0032949	null	C37H64O8	M+FA-H	37.4	14.3	2.012165674	75.01152584	9-Oxoasimicinone	Lipids and lipid-like molecules	Fatty Acyls	Fatty alcohols	681.4596025	NA	9.146866667	1	NA	up
9.34_956.5663m/z	1.639441784	0.045313762	2.121658887	HMDB0015529	null	C53H83NO14	M-H	43.9	38.4	-8.129266624	90.09273909	Everolimus	Phenylpropanoids and polyketides	Macrolide lactams	null	956.5662955	NA	9.3365	1	NA	up
9.83_776.5150m/z	0.635314378	0.041993561	1.667804375	LMGP03020009	null	C39H74NO9P	M+FA-H	29.1	7.67	9.178441542	47.88976213	PS(O-16:0/17:2(9Z,12Z))	Glycerophospholipids [GP]	Glycerophosphoserines [GP03]	1-alkyl,2-acylglycerophosphoserines [GP0302]	776.5150366	NA	9.831966667	1	NA	down
